# Supplementary material for: Investigation of MALDI-TOF Mass Spectrometry for Assessing the Molecular Diversity of Campylobacter jejuni and Comparison with MLST and cgMLST: A Luxembourg One-Health Study
Source: Diagnostics (Basel). 2021 Oct 20;11(11):1949. doi: 10.3390/diagnostics11111949 (PMC8621691; doi:10.3390/diagnostics11111949)
Supplement: Supplementary file 1 [file diagnostics-11-01949-s001.zip]

Archive with 8 entries (6 files):
- diagnostics-1391958-supplementary/
- diagnostics-1391958-supplementary/Supplementary file/
- diagnostics-1391958-supplementary/Supplementary file/Supplementary File S1_List_and_details_isolates_MALDITOF_Machine_learning_vf.xlsx
- diagnostics-1391958-supplementary/Supplementary file/Supplementary File S2_Similarity_Cluster_size_plot.tiff
- diagnostics-1391958-supplementary/Supplementary file/Supplementary File S3_Classifier__Model.py
- diagnostics-1391958-supplementary/Supplementary file/Supplementary File S4_Contingency_Table.xlsx
- diagnostics-1391958-supplementary/Supplementary file/Supplementary File S5_Peak_matching_table_ML.csv
- diagnostics-1391958-supplementary/Supplementary file/Thumbs.db
