# Supplementary material for: Investigation of MALDI-TOF Mass Spectrometry for Assessing the Molecular Diversity of Campylobacter jejuni and Comparison with MLST and cgMLST: A Luxembourg One-Health Study
Source: Diagnostics (Basel). 2021 Oct 20;11(11):1949. doi: 10.3390/diagnostics11111949 (PMC8621691; doi:10.3390/diagnostics11111949)
Supplement: Supplementary file 1 [file diagnostics-11-01949-s001.zip › diagnostics-1391958-supplementary/Supplementary file/Supplementary File S1_List_and_details_isolates_MALDITOF_Machine_learning_vf.xlsx]

## Sheet: MALDI_profile_threshold
ID	Specie	Origine	Clonal complex*	Sequence Type	CT - cgMLST SeqSphere	Lineage	Ox profile - cgMLST Oxford	L1:L2:L3 - cgMLST Innuendo	Profile - wgMLST Innuendo	MALDI Profile (94%)	MALDI Profile (93%)	MALDI Profile (92%)
Camp003	jejuni	Human	21	19	82	A	Ox1	01:09:01	wg1	19	10	7	identical by all genomic typing schemes	MALDI profile 19-20-30-22		* Clonal complex designation: Sequence types are grouped into clonal complexes by their similarity to a central allelic profile (genotype). These central genotypes are identified by a number of heuristic means, including BURST and split decomposition, along with feedback from public health laboratories and epidemiologists.
Camp005	jejuni	Human	21	19	82	A	Ox1	01:09:01	wg1	19	10	7	identical by all genomic typing schemes
Camp006	jejuni	Human	21	19	82	A	Ox1	01:09:01	wg1	19	10	7	identical by all genomic typing schemes
Camp008	jejuni	Water	21	19	82	A	Ox1	01:09:01	wg1	19	10	7	identical by all genomic typing schemes
Camp009	jejuni	Human	21	19	82	A	Ox1	01:09:01	wg1	19	10	7	identical by all genomic typing schemes
Camp010	jejuni	Bovin	21	19	82	A	Ox1	01:09:01	wg1	19	10	7	identical by all genomic typing schemes
Camp021	jejuni	Bovin	21	19	82	A	Ox1	01:09:01	wg1	19	10	7	identical by all genomic typing schemes
Camp032	jejuni	Poultry	21	19	82	A	Ox1	01:09:01	wg1	19	10	7	identical by all genomic typing schemes
Camp035	jejuni	Human	21	19	82	A	Ox1	01:09:01	wg1	19	10	7	identical by all genomic typing schemes
Camp001	jejuni	Bovin	21	19	82	A	Ox1	01:09:01	wg1	20	10	7	identical by all genomic typing schemes
Camp002	jejuni	Bovin	21	19	82	A	Ox1	01:09:01	wg1	22	10	7	identical by all genomic typing schemes
Camp004	jejuni	Bovin	21	19	82	A	Ox1	01:09:01	wg1	22	10	7	identical by all genomic typing schemes
Camp011	jejuni	Water	21	19	82	A	Ox1	01:09:01	wg1	22	10	7	identical by all genomic typing schemes
Camp012	jejuni	Bovin	21	19	82	A	Ox1	01:09:01	wg1	22	10	7	identical by all genomic typing schemes
Camp014	jejuni	Human	21	19	82	A	Ox1	01:09:01	wg1	22	10	7	identical by all genomic typing schemes
Camp015	jejuni	ovin	21	19	82	A	Ox1	01:09:01	wg1	22	10	7	identical by all genomic typing schemes
Camp016	jejuni	Poultry	21	19	82	A	Ox1	01:09:01	wg1	22	10	7	identical by all genomic typing schemes
Camp017	jejuni	Human	21	19	82	A	Ox1	01:09:01	wg1	22	10	7	identical by all genomic typing schemes
Camp018	jejuni	Human	21	19	82	A	Ox1	01:09:01	wg1	22	10	7	identical by all genomic typing schemes
Camp019	jejuni	Human	21	19	82	A	Ox1	01:09:01	wg1	22	10	7	identical by all genomic typing schemes
Camp020	jejuni	Bovin	21	19	82	A	Ox1	01:09:01	wg1	22	10	7	identical by all genomic typing schemes
Camp022	jejuni	Human	21	19	82	A	Ox1	01:09:01	wg1	22	10	7	identical by all genomic typing schemes
Camp024	jejuni	Bovin	21	19	82	A	Ox1	01:09:01	wg1	22	10	7	identical by all genomic typing schemes
Camp025	jejuni	Human	21	19	82	A	Ox1	01:09:01	wg1	22	10	7	identical by all genomic typing schemes
Camp027	jejuni	Human	21	19	82	A	Ox1	01:09:01	wg1	22	10	7	identical by all genomic typing schemes
Camp028	jejuni	Human	21	19	82	A	Ox1	01:09:01	wg1	22	10	7	identical by all genomic typing schemes
Camp029	jejuni	Bovin	21	19	82	A	Ox1	01:09:01	wg1	22	10	7	identical by all genomic typing schemes
Camp031	jejuni	Human	21	19	82	A	Ox1	01:09:01	wg1	22	10	7	identical by all genomic typing schemes
Camp036	jejuni	bovin	21	19	82	A	Ox1	01:09:01	wg1	22	10	7	identical by all genomic typing schemes
Camp037	jejuni	bovin	21	19	82	A	Ox1	01:09:01	wg1	22	10	7	identical by all genomic typing schemes
Camp023	jejuni	Bovin	21	19	82	A	Ox1	01:09:01	wg1	30	13	8	identical by all genomic typing schemes
Camp034	jejuni	Human	21	19	82	A	Ox1	01:09:01	wg6	22	10	7
Camp030	jejuni	Poultry	21	19	82	A	Ox1	01:09:01	wg5	22	10	7
Camp013	jejuni	Human	21	19	82	A	Ox1	112 days, 7:09:01	wg1	22	10	7
Camp119	jejuni	Human	21	19	1300					23	11	8
Camp120	jejuni	Human	21	19	1333					24	11	8
Camp121	jejuni	Poultry	21	19	1355					26	11	8
Camp122	jejuni	Human	21	19	1355					26	11	8
LNS4663040	jejuni	Human	21	19	1355					26	11	8
Camp130	jejuni	Human	21	19	2474					28	12	8
LNS5029944	jejuni	Human	21	19	588					28	12	8
Camp144	jejuni	Bovin	21	19	82					28	12	8
Camp090	jejuni	Human	21	21	1648					8	4	2
Camp139	jejuni	Human	21	21	46					28	12	8
Camp140	jejuni	Poultry	21	21	50					28	12	8
Camp091	jejuni	Human	21	21	681					29	12	8
Camp135	jejuni	Human	21	21	46					29	12	8
Camp136	jejuni	Bovin	21	21	46					29	12	8
Camp137	jejuni	Bovin	21	21	46					29	12	8
LNS0287078	jejuni	Human	21	21	46					29	12	8
Camp143	jejuni	Bovin	21	21	681					29	12	8
Camp092	jejuni	Human	42	42	1644					16	7	5
Camp096	jejuni	Human	48	48	660					4	2	1
Camp095	jejuni	Human	48	48	1646					17	8	6
Camp094	jejuni	Human	48	48	1661					38	18	10
Camp124	jejuni	Human	21	50	1377					27	12	8
Camp128	jejuni	Human	21	50	2249					27	12	8
Camp129	jejuni	Human	21	50	2383					27	12	8
Camp133	jejuni	Human	21	50	364					28	12	8
Camp134	jejuni	Human	21	50	441					28	12	8
Camp142	jejuni	Human	21	50	606					28	12	8
Camp097	jejuni	Human	21	104	1643					5	2	1
Camp098	jejuni	Human	206	122	1640					37	17	9
Camp100	jejuni	Human	21	336	1650					9	4	2
Camp101	jejuni	Human	354	354	772					35	15	9
Camp055	jejuni	Poultry	464	464	75	C	Ox3	29:70:7	wg11	10	5	3
Camp056	jejuni	Human	464	464	75	C	Ox3	29:70:7	wg11	10	5	3
Camp058	jejuni	Human	464	464	75	C	Ox3	29:70:7	wg3	10	5	3
Camp060	jejuni	Human	464	464	75	C	Ox3	29:70:7	wg9	10	5	3
Camp065	jejuni	Human	464	464	75	C	Ox3	29:70:7	wg3	10	5	3
Camp066	jejuni	Poultry	464	464	75	C	Ox3	29:70:7	wg11	10	5	3
Camp068	jejuni	Human	464	464	75	C	Ox3	29:70:7	wg11	10	5	3
Camp070	jejuni	Human	464	464	75	C	Ox3	29:70:7	wg10	10	5	3
Camp067	jejuni	Poultry	464	464	75	C	Ox3	29:70:7	wg3	11	5	3
Camp054	jejuni	Human	464	464	75	C	Ox5	29:70:7	wg12	12	5	3
Camp059	jejuni	Poultry	464	464	75	C	Ox3	29:70:7	wg3	12	5	3
Camp063	jejuni	Poultry	464	464	75	C	Ox3	29:70:7	wg3	12	5	3
Camp064	jejuni	Poultry	464	464	75	C	Ox3	29:70:7	wg3	12	5	3
Camp072	jejuni	Human	464	464	75	C	Ox6	29:70:7	wg13	12	5	3
Camp069	jejuni	Bovin	464	464	75	C	Ox3	29:70:7	wg3	33	14	9
Camp151	jejuni	Human	464	464	75					31	14	9
Camp152	jejuni	Human	464	464	1428					31	14	9
Camp153	jejuni	Human	464	464	1668					32	14	9
Camp145	jejuni	Poultry	464	464	596					33	14	9
Camp146	jejuni	Poultry	464	464	1514					33	14	9
Camp147	jejuni	Poultry	464	464	596					33	14	9
Camp148	jejuni	Human	464	464	1668					33	14	9
Camp149	jejuni	Human	464	464	2130					33	14	9
Camp150	jejuni	Human	464	464	596					33	14	9
Camp102	jejuni	Human	607	607	1645					6	3	1
Camp103	jejuni	Human	21	861	1652					21	10	7
Camp131	jejuni	Human	21	883	2477					27	12	8
Camp038	jejuni	Human	257	2254	51	B	Ox2	19:49:04	wg2	13	6	4	identical by all genomic typing schemes	MALDI profile 14-15-13-40
Camp041	jejuni	Poultry	257	2254	51	B	Ox2	19:49:04	wg2	13	6	4	identical by all genomic typing schemes
Camp042	jejuni	Human	257	2254	51	B	Ox2	19:49:04	wg2	13	6	4	identical by all genomic typing schemes
Camp043	jejuni	Human	257	2254	51	B	Ox2	19:49:04	wg2	13	6	4	identical by all genomic typing schemes
Camp044	jejuni	Poultry	257	2254	51	B	Ox2	19:49:04	wg2	13	6	4	identical by all genomic typing schemes
Camp045	jejuni	Poultry	257	2254	51	B	Ox2	19:49:04	wg2	13	6	4	identical by all genomic typing schemes
Camp046	jejuni	Poultry	257	2254	51	B	Ox2	19:49:04	wg2	13	6	4	identical by all genomic typing schemes
Camp051	jejuni	Human	257	2254	51	B	Ox2	19:49:04	wg2	13	6	4	identical by all genomic typing schemes
Camp052	jejuni	Human	257	2254	51	B	Ox2	19:49:04	wg2	13	6	4	identical by all genomic typing schemes
Camp040	jejuni	Human	257	2254	51	B	Ox2	19:49:04	wg2	14	6	4	identical by all genomic typing schemes
Camp048	jejuni	Human	257	2254	51	B	Ox2	19:49:04	wg2	15	6	4	identical by all genomic typing schemes
Camp047	jejuni	Human	257	2254	51	B	Ox2	19:49:04	wg2	40	20	12	identical by all genomic typing schemes
Camp049	jejuni	Bovin	257	2254	51	B	Ox2	19:49:04	wg7	36	16	9
Camp053	jejuni	Human	257	2254	51	B	Ox2	19:49:04	wg7	13	6	4
Camp050	jejuni	Human	257	2254	51	B	Ox2	19:49:04	wg8	13	6	4
Camp104	jejuni	Poultry	353	2882	1641					7	3	1
Camp105	jejuni	Human	21	3574	1639					21	10	7
Camp106	jejuni	Human	21	3574	1639					21	10	7
Camp132	jejuni	Human	21	3633	2542					34	14	9
Camp107	jejuni	Human	48	5173	1642					18	9	6
Camp108	jejuni	Human	45	5503	1649					39	19	11
Camp081	jejuni	Human	21	6175	543	D	Ox4	41:68:27	wg4	1	1	1	identical by all genomic typing schemes	MALDI profile 1-2-3-34
Camp082	jejuni	Poultry	21	6175	543	D	Ox4	41:68:27	wg4	1	1	1	identical by all genomic typing schemes
Camp085	jejuni	Human	21	6175	543	D	Ox4	41:68:27	wg4	1	1	1	identical by all genomic typing schemes
Camp086	jejuni	Poultry	21	6175	543	D	Ox4	41:68:27	wg4	1	1	1	identical by all genomic typing schemes
Camp087	jejuni	Human	21	6175	543	D	Ox4	41:68:27	wg4	1	1	1	identical by all genomic typing schemes
Camp089	jejuni	Human	21	6175	543	D	Ox4	41:68:27	wg4	1	1	1	identical by all genomic typing schemes
Camp083	jejuni	Human	21	6175	543	D	Ox4	41:68:27	wg4	2	1	1	identical by all genomic typing schemes
Camp084	jejuni	bovin	21	6175	543	D	Ox4	41:68:27	wg4	3	1	1	identical by all genomic typing schemes
Camp080	jejuni	Human	21	6175	543	D	Ox4	41:68:27	wg4	34	14	9	identical by all genomic typing schemes
Camp088	jejuni	Human	21	6175	543	D	Ox7	2736:68:27	wg14	1	1	1
Camp125	jejuni	Human	21	10298	2149					25	11	8
Camp126	jejuni	Human	21	10298	2149					25	11	8
LNS2143584	jejuni	Human	21	10298	2149					25	11	8
