# Supplementary material for: Investigation of MALDI-TOF Mass Spectrometry for Assessing the Molecular Diversity of Campylobacter jejuni and Comparison with MLST and cgMLST: A Luxembourg One-Health Study
Source: Diagnostics (Basel). 2021 Oct 20;11(11):1949. doi: 10.3390/diagnostics11111949 (PMC8621691; doi:10.3390/diagnostics11111949)
Supplement: Supplementary file 1 [file diagnostics-11-01949-s001.zip › diagnostics-1391958-supplementary/Supplementary file/Supplementary File S4_Contingency_Table.xlsx]

## Sheet: Sheet1
MALDI Profile
		26	14	23	31	3	9	34	32	11	29	25	35	30	40	36	24	27	28	39	37	33	38	20	7	8	10	6	5	2	4	12	13	19	1	21	18	17	15	16	22	Total
CT
	588				1																																					1
	364				1																																					1
	441				1																																					1
	2474				1																																					1
	2477				1																																					1
	1300																	1																								1
	2249				1																																					1
	2383				1																																					1
	606				1																																					1
	1377				1																																					1
	1428												1																													1
	2542												1																													1
	1661																				1																					1
	2231												1																													1
	1514							1																																		1
	50								1																																	1
	2130							1																																		1
	1652											1																														1
	1333																		1																							1
	772																																1									1
	1649																																					1				1
	1645																											1														1
	1644																															1										1
	1643																												1													1
	1641																								1																	1
	1640																									1																1
	1650																																	1								1
	1648																																				1					1
	1642																																								1	1
	660																														1											1
	1646																																			1						1
	681								1															1																		2
	1668							2																																		2
	1639											2																														2
	2149										3																															3
	596							3																																		3
	1355													3																												3
	46								5																																	5
	543					8																								1					1							10
	51		11																	1			1																1	1		15
	75						8			5					1												1															15
	82	23		9												1	1					1																				35
	Total	23	11	9	9	8	8	7	7	5	3	3	3	3	1	1	1	1	1	1	1	1	1	1	1	1	1	1	1	1	1	1	1	1	1	1	1	1	1	1	1	126
		MALDI Profile
		26	14	23	31	3	9	34	32	11	29	25	35	30	40	36	24	27	28	39	37	33	38	20	7	8	10	6	5	2	4	12	13	19	1	21	18	17	15	16	22	Total
ST
	336																																	1								1
	354																																1									1
	5173																																								1	1
	861											1																														1
	3633												1																													1
	883				1																																					1
	42																															1										1
	5503																																					1				1
	607																											1														1
	104																												1													1
	122																									1																1
	2882																								1																	1
	3574											2																														2
	10298										3																															3
	48																				1										1					1						3
	50				6																																					6
	21								7															1													1					9
	6175					8																								1					1							10
	2254		11																	1			1																1	1		15
	464						8	7		5			2		1												1															24
	19	23		9	2									3		1	1	1	1			1																				42
	Total	23	11	9	9	8	8	7	7	5	3	3	3	3	1	1	1	1	1	1	1	1	1	1	1	1	1	1	1	1	1	1	1	1	1	1	1	1	1	1	1	126
		MALDI Profile
			7	8	9	3	1	4	6	2	12	11	10	5	Total
	CC
		42												1	1
		354			1										1
		45										1			1
		353					1								1
		607					1								1
		206			1										1
		48					1		2				1		4
		257			1			13			1				15
		464			10	14									24
		21	36	27	2		10			2					77
		Total	36	27	15	14	13	13	2	2	1	1	1	1	126
