# Supplementary material for: Investigation of MALDI-TOF Mass Spectrometry for Assessing the Molecular Diversity of Campylobacter jejuni and Comparison with MLST and cgMLST: A Luxembourg One-Health Study
Source: Diagnostics (Basel). 2021 Oct 20;11(11):1949. doi: 10.3390/diagnostics11111949 (PMC8621691; doi:10.3390/diagnostics11111949)
Supplement: Supplementary file 1 [file diagnostics-11-01949-s001.zip › diagnostics-1391958-supplementary/Supplementary file/Supplementary File S5_Peak_matching_table_ML.csv]

ID	ST	Maldi:2101.13	Maldi:2133.00	Maldi:2140.33	Maldi:2171.61	Maldi:2178.87	Maldi:2186.48	Maldi:2204.42	Maldi:2219.94	Maldi:2241.84	Maldi:2248.85	Maldi:2284.98	Maldi:2356.29	Maldi:2393.64	Maldi:2451.63	Maldi:2590.63	Maldi:2612.12	Maldi:2620.64	Maldi:2667.86	Maldi:2713.95	Maldi:2729.27	Maldi:2733.39	Maldi:2746.95	Maldi:2766.98	Maldi:2807.37	Maldi:2829.14	Maldi:2838.35	Maldi:2931.41	Maldi:3048.54	Maldi:3077.24	Maldi:3148.83	Maldi:3163.40	Maldi:3183.16	Maldi:3215.99	Maldi:3228.40	Maldi:3257.41	Maldi:3272.71	Maldi:3325.11	Maldi:3365.58	Maldi:3412.68	Maldi:3425.03	Maldi:3440.91	Maldi:3517.13	Maldi:3531.87	Maldi:3540.98	Maldi:3600.97	Maldi:4126.79	Maldi:4159.99	Maldi:4174.19
Camp001	19	0	7775.56	0	0	0	0	21959.79	9897.34	7532.22	0	14801.13	17579.39	0	0	0	9311.3	6189.23	0	5976.96	0	15128.17	6689.76	6031.2	6819.66	6409.28	0	0	0	4002.42	4665.12	0	0	0	0	0	0	0	0	2265.79	0	0	4601.63	4305.69	0	0	0	5076.28	0
Camp002	19	8924.33	13826.1	0	7141.52	0	7905.97	39392.81	16097.8	14367.39	0	20650.5	22816.68	0	0	0	12007.14	0	0	4455.73	0	24031.73	5702.58	10088.65	6651.32	0	0	0	0	0	4643.38	0	0	2787.94	0	3346.81	0	0	0	0	0	0	0	0	0	0	0	3389.62	0
Camp003	19	4527.3	6659.58	0	0	0	0	27653.54	6301.86	8159.28	0	16045.67	17943.47	0	0	0	8318.46	4851.75	0	4800.46	0	6759.1	5444.92	7095.25	6029.39	3858.87	0	0	0	3432.65	4250.73	2228.95	0	0	0	0	0	0	0	0	0	0	0	2499.7	0	0	2350.59	2883.46	0
Camp004	19	8032.13	13865.72	0	6885.68	0	6003.18	39725.84	12070.13	9428.19	0	19560.31	22644.25	4674.36	0	0	14547.14	0	0	5293.45	0	16641.91	4515.9	7275.58	9381.76	3813.37	0	0	0	0	0	0	0	0	0	0	0	0	0	0	0	0	0	0	0	0	0	4776.74	0
Camp005	19	4663.78	17173.45	0	8823.47	0	6471.08	38332.25	11715.71	9393	0	18223.71	20440.9	0	0	0	9213.01	4867.56	0	3782.92	0	18242.19	4896.96	7897.56	8509.42	0	0	0	0	2505.54	4503.13	0	0	0	0	0	0	0	0	0	0	0	3283.48	0	0	0	0	3962.38	0
Camp006	19	3384.09	5056.7	0	0	0	0	32976.18	7985.16	9017.16	0	15364.3	18184.56	0	0	0	7879.39	4408.24	0	3942.36	0	10875.1	5834.05	7488.78	6037.97	3185.24	0	0	0	3182.42	4397.9	2487.56	0	2103.3	0	2026.52	0	0	0	0	0	0	2791.55	2717.63	0	0	2738.58	3513.32	0
Camp008	19	7196.96	7718.8	0	4100.24	0	3572.81	34725.21	7530.97	9244.63	0	16633.54	19335.62	0	0	0	9653.49	4912.59	0	4551.02	0	11827.06	5856.69	7922.52	6747.07	4631.93	0	0	0	3774.75	4750.57	0	0	0	0	3961.49	0	0	0	0	0	0	3958.48	0	0	0	0	3734.81	0
Camp009	19	0	9709.92	0	4982.29	0	3923.35	34629.4	9281.38	6772.13	0	10378.88	13038.38	0	0	0	7831.02	0	0	0	0	13510.42	6496.27	6552.63	5371.9	0	0	0	0	0	0	0	0	0	0	0	0	0	0	0	0	0	4981.18	0	0	0	0	0	0
Camp010	19	3694.85	4511.41	0	0	0	0	28787.04	5919.93	7355.06	0	17039.47	19163.06	0	0	0	9144.35	0	0	3688.45	0	10621.62	6966.08	7781.57	5312.01	2795.99	0	0	0	3724.81	4629.98	2503.38	0	0	0	0	0	0	0	0	0	0	0	3126.4	0	0	1914.24	3984	0
Camp011	19	7356.11	11222.04	0	7997.53	0	6528.45	37677.06	11254.77	11939.17	5855.85	20871.53	24245.98	4037.39	0	0	17730	0	0	6573.82	0	24161.56	6593.25	6084.15	8620.68	4527.44	0	0	0	2787.03	4812.93	4037.65	0	0	0	3231.03	0	0	0	0	0	0	2861.56	0	0	0	0	3704.91	0
Camp012	19	10408.83	11870.6	0	0	0	0	35318.49	10160.48	18079.14	0	21097.45	23004.88	0	0	0	12185.12	0	0	5495.1	0	21181.28	5401.14	11389.83	6092.98	0	0	0	0	2745.24	5224.01	2917.77	0	2997.92	0	4351.35	0	0	0	0	0	0	0	0	0	0	3776.61	4277.64	0
Camp013	19	11250.31	14569.38	0	8110.93	0	9629.68	35779	15172.9	14442.57	11427.33	22797.01	25932.44	4991.61	0	0	19081.86	0	0	6018.42	0	21360.84	0	12314.69	9731.76	0	4023.73	0	0	0	6266.17	0	0	3752.71	0	4844.96	0	0	0	0	0	0	3160.67	0	0	0	0	4732.05	0
Camp014	19	17479.05	15233.85	0	8033.45	0	8577.07	38753.27	15356.57	16009.53	13244.41	23539.55	26710.77	5257.26	0	0	17182.93	0	0	6029.2	0	23137.82	0	11036.39	7747.29	0	0	0	0	0	5920.78	0	0	3795.97	0	10458.6	0	0	0	0	0	0	2753.68	0	0	0	4074.97	4882.33	0
Camp015	19	6454.62	6358.75	0	0	0	0	34254.73	9021.4	12282.33	0	26460.98	28851.97	0	0	0	14164.34	0	0	6665.59	0	13430.14	7590.96	12132.19	9336.67	3819.08	0	0	0	5003.17	7522.74	3461.51	0	3415.53	0	3182.95	0	0	0	0	0	0	3427.43	0	0	0	3165.98	4362.33	0
Camp016	19	11114.38	13681.59	0	0	0	6658.56	37648.24	14781.69	11091.01	12314.64	24335.54	27627.47	4521.3	0	0	21252.3	0	0	6408.1	0	19843.19	5556.18	10701.21	10998.69	0	0	0	0	0	5157.36	4221.5	0	0	0	5630.22	0	0	0	0	0	0	4830.85	0	0	0	0	5075.86	0
Camp017	19	5723.29	10318.54	0	6782.27	0	5532.04	35961.6	11648.32	8291.03	0	12532.04	15985.16	0	0	0	14504.33	0	0	3235.5	0	14375.17	4418.76	7509.16	8066.81	3522.37	0	0	0	0	3789.86	2958.21	0	0	0	0	0	0	0	0	0	0	3125.08	0	0	0	0	2834.11	0
Camp018	19	6702	7113.69	0	0	0	4458.85	35235.77	9945.34	8830.43	8959.39	18400.96	21858.26	0	0	0	15419.24	4697.15	0	3943.38	8489.1	0	4298.08	7482.47	7217.33	0	0	0	0	0	3359.21	2579.08	0	2745.27	0	3002.87	0	0	0	0	0	0	4270.15	0	0	0	0	2923.95	0
Camp019	19	9983.2	0	0	0	0	0	30499.87	0	14777.45	0	24759.93	26478.9	0	0	0	14275.21	0	0	7979.98	0	15297.32	6216.06	12160.22	8928.21	0	0	0	0	0	7831.57	0	0	3389.13	0	4113.88	0	0	0	0	0	0	0	0	0	0	0	4931.66	0
Camp020	19	10745.64	17646.37	0	10845.71	0	9490.49	39324.88	15781.93	12410.48	0	24749.71	29387.05	3859.23	0	0	20450.66	0	0	6512.52	0	26379.79	4964.42	7193.93	11268.27	3801.05	0	0	0	0	5564.06	4408.2	0	2975.61	0	3525.61	0	0	0	0	0	0	3089.4	0	0	0	0	3630.44	0
Camp021	19	0	14661.37	0	8056.67	0	6570.48	39715.33	13478.7	12241.61	9532.07	22170.82	24964.52	4128.47	0	0	12732.33	0	0	0	0	18062.34	6090.75	10136.1	0	0	0	0	0	0	0	0	0	0	0	0	0	0	0	0	0	0	3612.76	0	0	0	0	4607.38	0
Camp022	19	10904.36	10351.27	0	0	0	6580.83	35496.89	11726.24	15944.01	0	23289.65	24932.16	0	0	0	15561.79	0	0	6478.41	0	24896.91	0	12528.75	7950.22	0	4989.95	0	0	0	6022.54	0	0	0	0	6531.07	0	0	0	0	0	0	0	0	0	0	0	3657.86	0
Camp023	19	0	5109.2	0	3106.36	0	0	28669.11	4104.3	0	0	17314.46	21100.85	0	0	0	4757.72	3900.63	0	0	0	7559.48	3888.33	3612.98	6633.57	2952.26	0	0	0	2018.13	3305.45	0	0	0	0	0	0	0	0	2262.86	0	0	3251	3469.39	0	0	0	2678.84	0
Camp024	19	9494.32	10012.95	0	0	0	6051.3	38227.47	10653.06	15831.1	0	21867.63	23438.65	0	0	0	11980.11	0	0	5825.39	0	22925.04	5306.82	10637.21	7410.05	0	0	0	0	0	5793.97	0	0	2979.46	0	5440.39	0	0	0	0	0	0	0	0	0	0	3552.52	3463.89	0
Camp025	19	6484.72	11533.04	0	6220.89	0	7217.83	39766.24	11846.27	10662.77	9171.54	14727.04	17312.79	0	0	0	12228.38	0	0	0	0	12445.46	3123.25	5158.45	5153.23	0	0	0	0	0	0	0	0	0	0	0	0	0	0	0	0	0	3592.63	0	0	0	0	2962.61	0
Camp027	19	7728.91	10585.71	0	6616.24	0	7404.46	38689.07	12022.12	15486.71	0	15708.28	18047.91	0	0	0	11613.99	0	0	0	0	22293.24	0	8148.23	5171.17	0	0	0	0	0	0	0	0	0	0	4450.54	0	0	0	0	0	0	0	0	0	0	0	0	0
Camp028	19	5199.75	4893.17	0	0	0	3992.18	34931.63	7321.88	11176.92	0	16407.75	19282.04	0	0	0	5809.08	0	0	3471.54	0	15214.22	3924.44	5743.41	4500.42	0	0	0	0	0	2981.61	0	0	0	0	3233.54	0	0	0	0	0	0	0	0	0	0	0	2899.62	0
Camp029	19	0	10506.5	0	0	0	6746.35	37650.48	12535.91	14359.32	0	10925.58	12145.3	0	0	0	8966.25	0	0	0	0	22090.02	0	7808.81	0	0	0	0	0	0	0	0	0	3813.51	0	8948.16	0	0	0	0	0	0	0	0	0	0	0	0	0
Camp030	19	13429.74	11349.22	0	0	0	8318.15	37339.66	12535.87	15063.32	0	13090.47	14933.1	0	0	0	11238.03	0	0	3613.47	0	25774.58	4650.67	7327	4464.08	0	0	0	0	0	3285.64	0	0	3027.11	0	9418.53	0	0	0	0	0	0	0	0	0	0	0	3032.11	0
Camp031	19	18201.23	10307.72	0	0	0	6465.15	35753.45	11881.38	16650.36	0	15078.91	17820.75	0	0	0	8542.54	0	0	0	0	21663.82	0	8342.61	0	0	0	0	0	0	0	0	0	0	0	13765.76	0	0	0	0	0	0	0	0	0	0	0	0	0
Camp032	19	0	8753.76	0	5143.25	0	0	30140.83	6596.52	0	5101.29	12462.88	14902.44	0	0	0	0	5084.82	0	0	0	10496.63	5491.03	4368.3	0	2477.92	0	0	0	0	3044.73	0	3694.85	0	0	0	0	0	0	0	0	0	3748.97	3005.13	0	0	0	3257.15	0
Camp034	19	14160.92	13891.36	0	0	0	9140.19	35608.71	12820.28	15388.32	0	11053.69	12551.58	0	0	0	8730.97	0	0	0	0	19850.04	0	6334.02	0	0	0	0	0	0	0	0	0	0	0	11265.07	0	0	0	0	0	0	0	0	0	0	0	3060.89	0
Camp035	19	8473.11	4840.51	0	0	0	0	30029.17	5503.32	9954.17	0	20504.13	22331.78	0	0	0	8481.35	6561.08	0	6084.36	0	12702.71	7178.08	8736.25	7449.48	3517.96	0	0	0	4358.95	5164.52	3044.92	0	0	0	2803.84	0	0	0	0	0	0	3610.46	3544.29	0	0	0	3707.58	0
Camp036	19	6050.86	10053.64	0	7445.39	0	4561.9	36715.4	12074.66	9234.94	0	13749.04	16302.22	0	0	0	8090	0	0	0	10811.62	0	3514.3	6852.82	6111.66	0	0	0	0	0	3917.58	0	0	0	0	0	0	0	0	0	0	0	0	0	0	0	0	3198.62	0
Camp037	19	7526.19	9110.61	0	6233.4	0	0	31089.14	9638.06	7879.11	9319.39	17777.67	19724.14	0	0	0	11675.63	0	0	4408.26	0	10397.26	5404.91	9210.38	6741.65	3263.29	0	0	0	3639.86	5463.6	3265.02	0	3405.85	0	3643.78	0	0	0	0	0	0	3410.84	0	0	0	0	3294.99	0
Camp038	2254	0	6124.2	0	0	0	0	23264.16	6858.9	0	5698.42	8076.32	10342.76	0	0	5575.83	9405.95	9715	0	0	0	14444.89	8150.11	7309.82	4742.92	0	0	0	0	2148.28	0	2690.65	0	0	0	5248.06	0	4862.79	0	0	0	0	7644.04	3852.03	3194.64	0	0	0	6960.63
Camp040	2254	0	1927.29	0	0	0	0	17225.64	3833.58	0	3394.95	0	7082.8	0	0	3420.32	6782.25	5593.03	0	0	0	4170.47	4834.64	5123.13	0	0	0	0	0	0	0	0	0	0	0	0	0	0	0	0	0	0	5982.97	0	1971.88	0	0	0	3681.17
Camp041	2254	0	2152.91	0	0	0	0	19899.75	3237.32	3977.71	0	7177.87	10393.66	0	0	2513.22	10640.7	7115.47	0	2888.75	0	6189.71	6909.51	4214.46	3228.74	3410.03	0	0	0	2266.39	0	1732.94	2922.62	0	0	2394.04	0	3512.99	0	1904.25	0	0	6061.04	4018.42	2446.15	0	0	0	3570.34
Camp042	2254	0	0	0	0	0	0	24941.59	0	0	0	3197.3	4422.56	0	0	2199.78	4954.27	6244.57	0	0	0	0	4637.29	2966.25	1835.31	0	0	0	0	1549.45	0	0	0	0	0	0	0	0	0	1358.52	0	0	4161.58	2899.76	2190.68	0	0	0	2626.99
Camp043	2254	0	3046.69	0	0	0	0	21873.32	6001.05	0	6277.03	11573.34	14694.34	0	0	5907.88	12695.9	7749.66	0	0	0	7397.87	5525.21	7434.28	0	0	0	0	0	0	0	0	0	0	0	2870.9	0	3047.96	0	0	0	0	7179.16	0	3363.3	0	0	0	3534.72
Camp044	2254	0	0	0	0	0	0	17077.2	0	4853.52	0	7321.3	10876.12	0	0	3759.15	11374.82	8404.07	0	0	0	0	8468.46	4367.81	3555.48	4009.76	0	0	0	2514.89	0	2282.56	0	0	0	3338.81	0	2238.51	0	2072.54	0	0	6617.28	4708.87	2439.67	0	0	0	4802.65
Camp045	2254	0	0	0	0	5236.48	0	10409.61	0	0	0	0	9800.72	0	0	0	7568.43	14076.03	0	0	5037.48	0	13421.96	4233.65	7245.16	0	0	0	0	6176.88	0	0	0	0	0	3239.46	0	5004.42	0	4080.12	0	0	11345.26	10100.44	6733.12	0	0	0	8488.38
Camp046	2254	0	4695.89	0	0	0	0	28585.88	4021.63	3967.45	0	5290.01	8134.22	0	0	3284.58	8076.37	8821.44	0	0	0	11253.87	7808.08	4363.38	3753.95	3490.45	0	0	0	2870.53	0	0	2581.72	0	0	2719.07	0	3582.28	0	2072.05	0	0	6439.19	4204.66	0	0	0	0	4790.03
Camp047	2254	0	2560.44	0	0	0	0	20264.54	5101.66	0	4975.72	0	0	0	0	0	0	6706.4	0	0	0	3853.65	6605.22	0	0	0	0	0	0	0	0	0	0	0	0	0	0	0	1499.3	0	0	1823.27	6906.71	0	3180.83	0	0	0	3089.89
Camp048	2254	0	0	0	0	0	0	6455.15	0	0	0	0	0	0	0	0	0	5576.19	0	0	0	0	6157.71	0	0	0	0	0	0	2272.5	0	0	2217.89	0	0	0	0	0	0	1773.27	0	0	4357.85	4080.42	2273.3	0	0	0	3178.64
Camp049	2254	0	0	0	0	0	0	8348.36	2825.48	0	2704.36	0	0	0	0	0	0	3601.91	0	0	0	0	3567.52	0	0	0	0	0	0	0	0	0	2011.76	0	0	1545.35	0	0	0	1379.37	0	0	6354.52	1917.11	0	0	0	0	2418.57
Camp050	2254	0	0	0	0	2248.33	0	7746.4	0	0	0	4624.3	6355.79	0	0	0	6962.7	7241.77	0	0	0	0	5633.89	0	2393.97	1815.4	0	0	0	2391.75	0	0	1993.67	0	0	0	0	0	0	1628.45	0	0	4167.25	3734.2	2688.47	0	0	0	3026.59
Camp051	2254	0	3041.07	0	0	0	0	24138.27	3285.67	3545.29	0	5994.28	8656.83	0	0	3158.36	10544.63	4992.69	0	0	0	7829.28	4220.55	4029.49	2917.59	3125.61	0	0	0	0	0	0	2097.91	0	0	0	0	0	0	0	0	0	3933.39	0	0	0	0	0	1996.83
Camp052	2254	0	0	0	0	0	0	21116.92	5349.62	0	5583.66	0	0	0	0	0	0	6849.44	0	0	0	0	6633.24	0	0	0	0	0	0	0	0	0	0	0	0	0	0	1588.54	0	1612.77	0	0	5874.07	3793.25	3561.22	0	0	0	3870.24
Camp053	2254	5122.04	0	0	0	0	0	25401.27	4995.18	5795.43	5235.78	0	3419.02	0	0	4885.92	5397.84	6153.77	0	0	0	0	4516.51	5601.49	3870.02	0	3329.74	0	0	0	0	0	0	0	0	5971.6	0	0	0	0	0	0	4892.48	0	0	0	0	0	4469.02
Camp054	464	0	8385.9	0	0	0	0	17404.65	5747.38	0	5705.6	0	7262.79	0	4835.91	6842.28	0	8718.27	0	0	11185.18	0	6272.94	5743.32	6062.02	0	7228.66	0	0	0	0	0	0	0	0	4362.48	0	0	0	0	0	0	9230.76	3856.13	4307.34	0	0	0	6157.27
Camp055	464	0	2990.09	0	0	0	0	19635.9	2694.66	0	0	7436.25	9976.54	0	0	0	2017.31	6392.45	0	2016.66	5863.69	0	5867.13	4054.32	0	0	0	0	0	0	0	0	2597.2	0	0	0	0	0	0	1653.7	0	0	5178.79	3683.1	3092.98	0	1043.24	0	4088.01
Camp056	464	0	0	0	0	0	0	17545.33	2566.76	0	0	0	6029.51	0	0	0	0	4212.78	0	0	0	5868.49	4661.06	2249.46	0	0	0	0	0	1912.47	0	0	3503.13	0	0	0	0	0	0	1411.7	0	0	4579.86	3196.1	2200.72	0	1803.82	0	3193.44
Camp058	464	0	0	0	0	0	0	16093.58	0	0	0	0	0	0	0	0	0	0	0	0	0	0	1927.87	0	0	0	0	0	0	0	0	0	2472.04	0	0	2103.49	0	0	0	0	0	0	2502.53	1958.13	0	0	1586.72	0	1987.05
Camp059	464	0	0	0	0	0	0	8072.67	3280.84	0	2978.52	4003.56	5368.98	0	0	5019.11	0	4957.2	0	0	5159.82	0	4706.75	3581.13	2437.8	0	3834.05	0	0	0	0	0	0	0	0	2697.09	0	0	0	0	0	0	4959.67	2677.7	2256.07	0	1194.19	0	3262.66
Camp060	464	0	3502.22	0	0	0	0	26825.74	5345.47	4997.04	0	9271.66	10997.89	0	0	0	3125.3	3326.02	0	0	6817.73	0	4061.04	3873	0	0	0	0	0	0	0	0	2283.17	0	0	2644.4	0	0	0	0	0	0	5143.52	2750.35	0	0	1890.93	0	3722.84
Camp063	464	0	0	0	4009.16	0	0	6955.15	0	0	0	11112.04	13670.06	0	0	4069.98	3543.74	7810.37	0	2013.04	4830.16	0	4650.66	3584.59	4361.73	0	3334.95	0	0	0	1784.58	2941.91	0	0	0	0	0	1484.86	0	0	0	0	6879.78	0	4234.58	0	0	0	4078.79
Camp064	464	4155.93	0	0	0	0	0	14553.37	3726.7	7482.39	0	6002.13	7108.97	0	0	3039.34	2794.99	3343.69	0	0	7338.01	0	3580.28	4540.12	2750.74	0	0	0	0	0	0	0	0	0	0	3774.4	0	0	0	0	0	0	3798.7	1999.18	0	0	1734.05	0	3624.44
Camp065	464	0	2843.07	0	0	0	0	24411.88	3099.81	0	0	0	1753.8	0	0	0	0	2346.96	0	0	0	7508.6	2634.67	1886.48	0	0	0	0	0	0	0	0	2755.19	0	0	0	0	0	0	0	0	0	3590.14	2255.4	0	0	0	0	2963.39
Camp066	464	0	4485.02	0	3664.01	0	0	26918.34	5840.12	0	0	0	0	0	0	0	0	4933.39	0	0	0	6782.31	4435.99	0	0	0	0	0	0	0	0	0	3505.44	0	0	0	0	0	0	0	0	0	7238.33	3212.81	0	0	0	0	2942.04
Camp067	464	0	3762.88	0	0	0	0	26222.81	4972.62	0	0	0	0	0	0	0	0	0	0	0	0	5329.32	2832.03	0	0	0	0	0	0	0	0	0	2695.81	0	0	0	0	0	0	0	0	0	2713.93	1448.86	0	0	0	0	0
Camp068	464	0	0	0	0	0	0	20607.21	2486.84	5576.66	0	0	0	0	0	0	0	0	0	0	3897.92	0	2593.39	2021.59	0	0	0	0	0	0	0	0	1848.16	0	0	5761.95	0	0	0	0	0	0	2396.47	1848.97	0	0	1375.83	0	2230.58
Camp069	464	0	0	0	4721.53	0	0	17352.22	4916.37	0	5463.22	0	0	0	0	0	0	3535.19	0	0	5983.37	0	0	0	0	0	0	0	0	0	0	0	0	0	0	5928.27	0	0	0	0	2572.29	1479.8	4674.98	0	0	0	3096.89	0	0
Camp070	464	0	0	0	0	0	0	21782.38	3821.84	0	0	0	0	0	0	0	0	0	0	0	0	8248	3038.58	0	0	0	0	0	0	0	0	0	0	0	0	6583.37	0	0	0	0	0	0	2567.17	0	0	0	0	0	0
Camp072	464	0	0	0	3066.06	0	0	23266.45	0	3337.09	0	9912.17	11878.09	0	0	3345.09	2760.12	6737.69	0	0	4064.18	0	4430.89	2804.2	2933.04	0	0	0	0	0	0	1411.01	0	0	0	0	0	0	0	0	0	0	3623.77	2359.67	3090.26	0	0	0	2960.22
Camp080	6175	0	0	0	0	0	0	3104.27	0	0	0	0	0	0	0	0	0	3323.75	0	0	1935.85	0	2975.25	1969.93	1723.34	0	0	0	0	0	0	0	0	0	0	969.83	0	0	0	0	0	0	2621.8	2130.78	1835.5	0	0	1863.1	0
Camp081	6175	3895.91	0	0	0	0	0	19657.82	0	4457.74	0	0	0	0	0	2385.16	0	4098.94	0	0	3294.78	0	4266.13	2641.78	1830.59	0	2420.41	0	0	0	0	0	0	0	0	3187.31	0	0	0	0	0	0	3919.67	2270.29	0	0	0	3211.61	0
Camp082	6175	0	0	0	0	0	0	18107.96	7263.78	0	7071.3	0	0	0	5393.46	9676.9	0	9581.39	0	0	0	0	9004.86	5957.38	6662.1	0	7387.45	0	0	0	0	3665.79	0	0	0	4283.57	0	0	0	0	0	0	8534.25	0	5025.03	0	0	6763.26	0
Camp083	6175	0	0	0	0	0	0	7875.4	0	0	0	0	0	0	0	0	0	3181.09	0	0	0	0	3593.24	0	0	0	0	0	0	0	0	0	0	0	0	0	0	0	0	0	0	1262.59	3178.81	1913.42	0	0	0	1922.64	0
Camp084	6175	0	0	0	0	0	0	2713.48	0	0	0	0	0	0	0	0	0	6529.99	0	0	4190.54	0	6211.85	2855.23	0	0	0	0	0	0	0	0	0	0	0	0	0	0	1820.17	1919.25	0	1971.16	7409.55	5159.49	3611.76	0	0	3870.73	0
Camp085	6175	0	0	0	0	2430.5	0	3821.13	0	4554.69	0	4234.47	5207.9	0	0	3385.29	0	8485.52	0	0	5210.33	0	7635.3	4352.4	4170.94	0	0	0	0	2954.76	2358.03	0	0	0	1568.16	4224.48	0	0	0	2216.41	0	0	7011.8	5403.97	4697.31	0	0	5755.87	0
Camp086	6175	4220.24	0	0	0	0	0	9392.49	0	3759.85	0	0	4466.09	0	2540.79	4673.86	0	5533.03	0	0	4268.96	0	5904.22	4034.99	3611.97	0	4575.59	0	0	0	0	0	0	0	0	3482.04	0	0	0	0	0	0	5435.45	3377.17	0	0	0	4104.76	0
Camp087	6175	0	1845.02	0	0	0	0	9919.11	2896.45	0	2993.35	0	0	0	0	0	0	5139.18	0	0	3722.86	0	5992.46	0	0	0	0	0	0	1175.12	0	0	0	0	0	1179.45	0	0	0	1530.2	0	0	5993.03	3858.51	3282.42	0	0	3916.73	0
Camp088	6175	0	0	0	0	0	0	12206.79	0	8060.01	0	6476.26	7621.87	0	2979.33	4189.59	0	8104.87	0	0	5418.28	0	6819.82	5339.78	6035.11	0	0	0	0	0	2281.55	2703.16	0	0	0	6387.73	0	0	0	0	0	0	6894.52	3919.33	3815.42	0	0	6070.04	0
Camp089	6175	4562.82	0	0	0	0	0	10278.22	3417	6074.53	0	3449.77	3947.61	0	3928.99	4953.32	0	6011.12	0	0	3862.1	0	5639.24	4448.98	4814.62	0	4983.56	0	0	0	0	2893.8	0	0	0	6821.4	0	0	0	0	0	0	6574.77	0	3506.05	0	0	5764.67	0
Camp119	19	0	4860.16	0	5690.29	0	0	19628.43	0	0	0	0	3754.95	0	1859.76	2640.66	0	2675.81	0	0	2533.13	0	1691.58	0	2765.33	0	0	0	0	0	0	0	1594.05	0	0	0	0	0	0	0	0	0	3780.01	0	0	0	0	1663.88	0
Camp120	19	0	12526.32	5263.57	6530.58	0	4806.84	38510.23	9072.03	3473.91	0	0	0	0	0	9981.74	0	4599.1	0	0	0	5473.27	4455.04	3342.19	0	0	6175.92	0	0	0	0	0	0	0	0	0	0	0	0	0	0	0	4674.3	0	0	0	0	0	0
Camp121	19	2256.07	2950.86	0	6079.56	0	0	21595.44	0	0	0	17641.83	22216.73	0	3601.08	1673.78	5565.4	5875.13	0	2852.99	0	4363.38	3421.25	2281.34	7257.14	2029.04	0	0	0	0	0	2087.17	2372.63	0	0	0	0	0	0	0	0	0	4964.02	0	0	0	0	0	1889.26
Camp122	19	3608.22	15146.44	0	7620.3	0	5720.87	40381.85	9038.81	4507.78	0	13138.29	16910.16	0	4014.4	0	15792.06	5006.86	0	0	5706.38	0	0	0	8536.88	0	0	0	0	0	0	0	0	0	0	0	0	0	0	0	0	0	5236.68	0	0	0	0	0	0
Camp123	19	4095.82	10320.64	0	6202.96	0	4151.58	36085.16	6758.45	3774.91	0	9487.18	12155.08	0	5238.75	0	10144.85	3600.34	0	0	0	5073.79	0	5079.82	8548.1	0	2573.55	0	0	0	0	0	0	0	0	0	0	0	0	0	0	0	3888.06	0	0	0	0	0	2295.47
Camp130	19	4458.89	0	0	0	0	0	17762.7	0	6354.38	0	25672.74	30570.84	2039.74	0	0	10359.41	3936.62	0	4564.02	0	6780.52	3078.82	5641.32	4147.07	2754	0	0	0	0	2869.64	0	0	0	0	0	0	0	0	0	0	0	0	0	0	0	1988.62	0	0
Camp141	19	0	7407.11	0	6167.31	0	0	29819.26	8141.33	0	0	21802.77	27406.21	2818.03	4390.16	0	18470.34	6735.28	0	4947.03	0	14445.46	4433.16	2904.82	11883.73	3717.94	0	0	0	0	3293.21	3509.09	0	0	0	0	0	2694.18	0	0	0	0	3791.56	2020.48	0	0	2227.61	0	2067.27
Camp144	19	5324.08	6142.32	0	4865.18	0	0	32109.04	11120.36	0	0	22055.17	27315.19	3305.16	0	0	13057.6	3298	0	3792.19	7477.15	0	4441	9269.14	6628.17	2476.96	0	0	0	2624.08	5415.29	2039.53	0	0	0	0	0	0	0	0	0	0	2629.66	0	0	0	0	3244.38	0
Camp145	464	0	5507.72	0	3433.21	0	0	27324.43	7045.75	0	0	4236.14	6615.45	0	0	5112.13	0	0	3011	0	0	3957.77	2482.35	3986.32	2689.57	0	8198.27	0	0	0	0	0	0	0	0	0	0	0	0	0	0	0	2596.1	0	0	0	0	0	0
Camp146	464	0	0	0	0	0	0	18939.55	0	0	0	18336.75	22473.28	0	2815.19	3668.2	7816.77	6489.4	0	7179.38	0	8402.29	3572.58	3862.43	7900.53	0	0	0	0	1876.81	2419.53	2236.73	0	0	0	0	0	2838.76	0	0	0	0	4854.65	0	2906.93	0	1971.98	0	2950.92
Camp147	464	0	6644.57	0	3462.27	0	2966.45	35896.39	7607.01	0	0	4409.6	5532.1	0	0	4428.98	0	3018.06	2849.31	0	0	5713.19	3382.87	5409.96	2184.16	0	8070.76	0	0	0	0	0	0	0	0	0	0	0	0	0	0	0	3128.88	0	0	0	0	0	2967.6
Camp148	464	0	8084.66	0	4106.33	0	2918.87	37042.75	7382.15	0	0	3659.86	5244.28	0	2429.39	4980.25	0	3033.59	2450.53	0	0	7224.97	0	4505.87	3184.35	0	7002.07	0	0	0	0	0	0	0	0	0	0	0	0	0	0	0	3543.32	0	0	0	0	0	3242.87
Camp149	464	0	6086.26	0	3879.63	0	2482.74	35185.16	5857.64	0	0	6042.13	9022.24	0	0	3917.57	0	2492.73	0	0	0	5936.23	0	4014.87	3646.88	0	4870.32	0	0	0	0	0	0	0	0	0	0	0	0	0	0	0	2731.77	0	0	0	0	0	2774.93
Camp150	464	0	5916.1	0	2712.18	0	2201.81	29703.52	5757.08	1787.16	0	2951.53	4589.88	0	0	4418.52	0	2752.35	2566.93	0	0	3741.88	3351.32	4199.29	2706.44	0	6396.96	0	0	0	0	0	0	0	0	0	0	0	0	0	0	0	3499.06	0	0	0	0	0	2994.53
Camp151	464	0	0	0	0	0	0	14789.8	0	0	0	9021.32	12488.21	0	0	1411.08	4378.5	3307.48	0	1822.56	0	4326.38	2542.81	2108.84	3140.75	0	0	0	0	1342.57	0	0	1773.41	0	0	0	0	0	0	888.1	0	0	1985.12	1456.89	1576.8	0	1123.38	0	1773.53
Camp152	464	0	0	0	0	2162.73	0	14307.04	0	0	0	5939.89	9271.92	0	0	1423.75	0	4396.25	0	1250.52	0	0	3648.96	2431.13	2129.85	0	0	0	0	2089.23	1262.65	0	1568	0	0	0	0	0	0	1301.31	0	0	2767.69	2270.89	2534.39	0	0	0	1888.59
Camp153	464	0	1973.16	0	0	0	0	17372.29	2363.41	0	0	2988.21	4511.92	0	1199.4	0	0	1528.18	0	0	0	3687.74	0	1364.37	1952.35	0	0	0	0	994.8	0	0	1079.67	0	0	0	0	0	0	0	0	0	1438.45	0	0	0	0	0	1823.15
[truncated: 43 more columns]
